# Supplementary material for: Influence of a Static Magnetic Field on the ⟨100⟩ Growth Rates of Sodium Chlorate Crystals from Aqueous Solution
Source: ACS Omega. 2022 Dec 9;7(51):47701–8. doi: 10.1021/acsomega.2c04790 (PMC9798387; doi:10.1021/acsomega.2c04790)
Supplement: Supplementary file 2 — ao2c04790_si_002.cif [file ao2c04790_si_002.cif]

 
data_shelx
 
_audit_creation_method            'SHELXL-2018/3'
_shelx_SHELXL_version_number      '2018/3'
_chemical_name_systematic         ?
_chemical_name_common             ?
_chemical_melting_point           ?
_chemical_formula_moiety          ?
_chemical_formula_sum
 'Cl Na O3' 
_chemical_formula_weight          106.44

loop_
 _atom_type_symbol
 _atom_type_description
 _atom_type_scat_dispersion_real
 _atom_type_scat_dispersion_imag
 _atom_type_scat_source
 'O'  'O'   0.0106   0.0060
 'International Tables Vol C Tables 4.2.6.8 and 6.1.1.4'
 'Na'  'Na'   0.0362   0.0249
 'International Tables Vol C Tables 4.2.6.8 and 6.1.1.4'
 'Cl'  'Cl'   0.1484   0.1585
 'International Tables Vol C Tables 4.2.6.8 and 6.1.1.4'
 
_space_group_crystal_system       cubic
_space_group_IT_number            198
_space_group_name_H-M_alt         'P 21 3'
_space_group_name_Hall            'P 2ac 2ab 3'
 
_shelx_space_group_comment
;
The symmetry employed for this shelxl refinement is uniquely defined
by the following loop, which should always be used as a source of
symmetry information in preference to the above space-group names.
They are only intended as comments.
;
 
loop_
 _space_group_symop_operation_xyz
 'x, y, z'
 '-x+1/2, -y, z+1/2'
 '-x, y+1/2, -z+1/2'
 'x+1/2, -y+1/2, -z'
 'z, x, y'
 'z+1/2, -x+1/2, -y'
 '-z+1/2, -x, y+1/2'
 '-z, x+1/2, -y+1/2'
 'y, z, x'
 '-y, z+1/2, -x+1/2'
 'y+1/2, -z+1/2, -x'
 '-y+1/2, -z, x+1/2'
 
_cell_length_a                    6.5629(3)
_cell_length_b                    6.5629(3)
_cell_length_c                    6.5629(3)
_cell_angle_alpha                 90
_cell_angle_beta                  90
_cell_angle_gamma                 90
_cell_volume                      282.67(4)
_cell_formula_units_Z             4
_cell_measurement_temperature     293(2)
_cell_measurement_reflns_used     202
_cell_measurement_theta_min       4.3900
_cell_measurement_theta_max       29.0570
 
_exptl_crystal_description        cube
_exptl_crystal_colour             colorless
_exptl_crystal_density_meas       ?
_exptl_crystal_density_method     ?
_exptl_crystal_density_diffrn     2.501          
_exptl_crystal_F_000              208
_exptl_transmission_factor_min    ?
_exptl_transmission_factor_max    ?
_exptl_crystal_size_max           0.667
_exptl_crystal_size_mid           0.633
_exptl_crystal_size_min           0.350
_exptl_absorpt_coefficient_mu     1.262
_shelx_estimated_absorpt_T_min    ?
_shelx_estimated_absorpt_T_max    ?
_exptl_absorpt_correction_type    multi-scan
_exptl_absorpt_correction_T_min   0.59391
_exptl_absorpt_correction_T_max   1.00000
_exptl_absorpt_process_details    
;
CrysAlisPro 1.171.42.49 (Rigaku Oxford Diffraction, 2022)
Empirical absorption correction using spherical harmonics,
implemented in SCALE3 ABSPACK scaling algorithm.
;
_oxdiff_exptl_absorpt_empirical_full_min           0.835
_oxdiff_exptl_absorpt_empirical_full_max           1.419
_oxdiff_exptl_absorpt_empirical_details
;
Empirical correction (ABSPACK) includes:
- Absorption correction using spherical harmonics
- Frame scaling
;
_exptl_absorpt_special_details    ?
_diffrn_ambient_temperature       293(2)
_diffrn_radiation_wavelength      0.71073
_diffrn_radiation_type            MoK\a
_diffrn_source                    'fine-focus sealed X-ray tube'
_diffrn_measurement_device_type   'GeminiS, Sapphire3'
_diffrn_measurement_method        '\w scans'
_diffrn_detector_area_resol_mean  16.3280
_diffrn_reflns_number             248
_diffrn_reflns_av_unetI/netI      0.0339
_diffrn_reflns_av_R_equivalents   0.0155
_diffrn_reflns_limit_h_min        -6
_diffrn_reflns_limit_h_max        1
_diffrn_reflns_limit_k_min        -3
_diffrn_reflns_limit_k_max        8
_diffrn_reflns_limit_l_min        -4
_diffrn_reflns_limit_l_max        6
_diffrn_reflns_theta_min          4.392
_diffrn_reflns_theta_max          29.165
_diffrn_reflns_theta_full         25.242
_diffrn_measured_fraction_theta_max   0.850
_diffrn_measured_fraction_theta_full  1.000
_diffrn_reflns_Laue_measured_fraction_max    0.850
_diffrn_reflns_Laue_measured_fraction_full   1.000
_diffrn_reflns_point_group_measured_fraction_max   0.710
_diffrn_reflns_point_group_measured_fraction_full  0.867
_reflns_number_total              186
_reflns_number_gt                 181
_reflns_threshold_expression      'I > 2\s(I)'
_reflns_Friedel_coverage          0.368
_reflns_Friedel_fraction_max      0.490
_reflns_Friedel_fraction_full     0.647
 
_reflns_special_details
;
 Reflections were merged by SHELXL according to the crystal
 class for the calculation of statistics and refinement.
 
 _reflns_Friedel_fraction is defined as the number of unique
 Friedel pairs measured divided by the number that would be
 possible theoretically, ignoring centric projections and
 systematic absences.
;
 
_computing_data_collection        'CrysAlisPro 1.171.42.49 (Rigaku OD, 2022)'
_computing_cell_refinement        'CrysAlisPro 1.171.42.49 (Rigaku OD, 2022)'
_computing_data_reduction         'CrysAlisPro 1.171.42.49 (Rigaku OD, 2022)'
_computing_structure_solution     'Sheldrick GM (2015) Acta Crystallogr A 71:3--8'
_computing_structure_refinement   'SHELXL-2018/3 (Sheldrick, 2018)'
_computing_molecular_graphics     ?
_computing_publication_material   ?
_refine_special_details           ?
_refine_ls_structure_factor_coef  Fsqd
_refine_ls_matrix_type            full
_refine_ls_weighting_scheme       calc
_refine_ls_weighting_details
'w=1/[\s^2^(Fo^2^)+(0.0333P)^2^] where P=(Fo^2^+2Fc^2^)/3'
_atom_sites_solution_primary      ?
_atom_sites_solution_secondary    ?
_atom_sites_solution_hydrogens    .
_refine_ls_hydrogen_treatment     undef
_refine_ls_extinction_method      'SHELXL-2018/3 (Sheldrick 2018)'
_refine_ls_extinction_coef        24(2)
_refine_ls_extinction_expression
 'Fc^*^=kFc[1+0.001xFc^2^\l^3^/sin(2\q)]^-1/4^'
_refine_ls_abs_structure_details
;
 Flack x determined using 48 quotients [(I+)-(I-)]/[(I+)+(I-)]
 (Parsons, Flack and Wagner, Acta Cryst. B69 (2013) 249-259).
;
_refine_ls_abs_structure_Flack    -0.06(9)
_chemical_absolute_configuration  ?
_refine_ls_number_reflns          186
_refine_ls_number_parameters      17
_refine_ls_number_restraints      0
_refine_ls_R_factor_all           0.0249
_refine_ls_R_factor_gt            0.0244
_refine_ls_wR_factor_ref          0.0582
_refine_ls_wR_factor_gt           0.0582
_refine_ls_goodness_of_fit_ref    1.164
_refine_ls_restrained_S_all       1.164
_refine_ls_shift/su_max           0.000
_refine_ls_shift/su_mean          0.000
 
loop_
 _atom_site_label
 _atom_site_type_symbol
 _atom_site_fract_x
 _atom_site_fract_y
 _atom_site_fract_z
 _atom_site_U_iso_or_equiv
 _atom_site_adp_type
 _atom_site_occupancy
 _atom_site_site_symmetry_order  
 _atom_site_calc_flag
 _atom_site_refinement_flags_posn
 _atom_site_refinement_flags_adp
 _atom_site_refinement_flags_occupancy
 _atom_site_disorder_assembly
 _atom_site_disorder_group
Cl Cl 0.83180(11) 0.83180(11) 0.83180(11) 0.0072(6) Uani 1 3 d S T P . .
Na Na 0.6811(2) 0.3189(2) 0.8189(2) 0.0144(7) Uani 1 3 d S T P . .
O O 0.7451(4) 0.6578(4) 0.9461(4) 0.0189(9) Uani 1 1 d . . . . .
 
loop_
 _atom_site_aniso_label
 _atom_site_aniso_U_11
 _atom_site_aniso_U_22
 _atom_site_aniso_U_33
 _atom_site_aniso_U_23
 _atom_site_aniso_U_13
 _atom_site_aniso_U_12
Cl 0.0072(6) 0.0072(6) 0.0072(6) -0.0005(3) -0.0005(3) -0.0005(3)
Na 0.0144(7) 0.0144(7) 0.0144(7) -0.0025(6) 0.0025(6) 0.0025(6)
O 0.0258(18) 0.0106(14) 0.0202(15) 0.0054(11) 0.0017(11) -0.0059(12)
 
_geom_special_details
;
 All esds (except the esd in the dihedral angle between two l.s. planes)
 are estimated using the full covariance matrix.  The cell esds are taken
 into account individually in the estimation of esds in distances, angles
 and torsion angles; correlations between esds in cell parameters are only
 used when they are defined by crystal symmetry.  An approximate (isotropic)
 treatment of cell esds is used for estimating esds involving l.s. planes.
;
 
loop_
 _geom_bond_atom_site_label_1
 _geom_bond_atom_site_label_2
 _geom_bond_distance
 _geom_bond_site_symmetry_2
 _geom_bond_publ_flag
Cl O 1.480(2) . ?
Cl O 1.480(2) 9 ?
Cl O 1.480(2) 5 ?
Cl Na 3.3470(18) 2_665 ?
Cl Na 3.3470(18) 3_756 ?
Cl Na 3.3470(18) 1_565 ?
Na O 2.413(3) 10_646 ?
Na O 2.413(3) 7_665 ?
Na O 2.413(3) . ?
Na O 2.498(3) 9_545 ?
Na O 2.498(3) 8_746 ?
Na O 2.498(3) 2_664 ?
Na Na 4.1519(10) 3_646 ?
Na Na 4.1519(10) 4_557 ?
Na Na 4.1519(10) 2_664 ?
 
loop_
 _geom_angle_atom_site_label_1
 _geom_angle_atom_site_label_2
 _geom_angle_atom_site_label_3
 _geom_angle
 _geom_angle_site_symmetry_1
 _geom_angle_site_symmetry_3
 _geom_angle_publ_flag
O Cl O 106.82(11) . 9 ?
O Cl O 106.82(11) . 5 ?
O Cl O 106.82(11) 9 5 ?
O Cl Na 43.80(10) . 2_665 ?
O Cl Na 119.81(10) 9 2_665 ?
O Cl Na 129.51(11) 5 2_665 ?
O Cl Na 119.81(10) . 3_756 ?
O Cl Na 129.51(12) 9 3_756 ?
O Cl Na 43.80(10) 5 3_756 ?
Na Cl Na 107.39(2) 2_665 3_756 ?
O Cl Na 129.51(11) . 1_565 ?
O Cl Na 43.80(10) 9 1_565 ?
O Cl Na 119.81(10) 5 1_565 ?
Na Cl Na 107.39(2) 2_665 1_565 ?
Na Cl Na 107.39(2) 3_756 1_565 ?
O Na O 84.35(10) 10_646 7_665 ?
O Na O 84.35(10) 10_646 . ?
O Na O 84.35(10) 7_665 . ?
O Na O 104.40(7) 10_646 9_545 ?
O Na O 89.25(11) 7_665 9_545 ?
O Na O 168.64(8) . 9_545 ?
O Na O 168.64(8) 10_646 8_746 ?
O Na O 104.40(7) 7_665 8_746 ?
O Na O 89.25(11) . 8_746 ?
O Na O 83.24(12) 9_545 8_746 ?
O Na O 89.25(11) 10_646 2_664 ?
O Na O 168.64(8) 7_665 2_664 ?
O Na O 104.40(7) . 2_664 ?
O Na O 83.24(12) 9_545 2_664 ?
O Na O 83.24(12) 8_746 2_664 ?
O Na Cl 84.99(6) 10_646 2_664 ?
O Na Cl 145.11(6) 7_665 2_664 ?
O Na Cl 127.40(6) . 2_664 ?
O Na Cl 61.59(7) 9_545 2_664 ?
O Na Cl 91.51(10) 8_746 2_664 ?
O Na Cl 24.21(6) 2_664 2_664 ?
O Na Cl 145.11(6) 10_646 3_746 ?
O Na Cl 127.40(6) 7_665 3_746 ?
O Na Cl 84.99(6) . 3_746 ?
O Na Cl 91.51(10) 9_545 3_746 ?
O Na Cl 24.21(6) 8_746 3_746 ?
O Na Cl 61.59(7) 2_664 3_746 ?
Cl Na Cl 75.50(5) 2_664 3_746 ?
O Na Cl 127.40(6) 10_646 1_545 ?
O Na Cl 84.99(6) 7_665 1_545 ?
O Na Cl 145.11(6) . 1_545 ?
O Na Cl 24.21(6) 9_545 1_545 ?
O Na Cl 61.59(7) 8_746 1_545 ?
O Na Cl 91.51(10) 2_664 1_545 ?
Cl Na Cl 75.50(5) 2_664 1_545 ?
Cl Na Cl 75.50(5) 3_746 1_545 ?
O Na Na 73.01(6) 10_646 3_646 ?
O Na Na 82.24(6) 7_665 3_646 ?
O Na Na 154.64(10) . 3_646 ?
O Na Na 31.66(6) 9_545 3_646 ?
O Na Na 114.90(9) 8_746 3_646 ?
O Na Na 86.92(9) 2_664 3_646 ?
Cl Na Na 62.88(5) 2_664 3_646 ?
Cl Na Na 120.18(8) 3_746 3_646 ?
Cl Na Na 54.54(2) 1_545 3_646 ?
O Na Na 154.64(10) 10_646 4_557 ?
O Na Na 73.01(6) 7_665 4_557 ?
O Na Na 82.24(6) . 4_557 ?
O Na Na 86.92(9) 9_545 4_557 ?
O Na Na 31.66(6) 8_746 4_557 ?
O Na Na 114.90(9) 2_664 4_557 ?
Cl Na Na 120.18(8) 2_664 4_557 ?
Cl Na Na 54.54(2) 3_746 4_557 ?
Cl Na Na 62.88(5) 1_545 4_557 ?
Na Na Na 113.91(4) 3_646 4_557 ?
O Na Na 82.24(6) 10_646 2_664 ?
O Na Na 154.64(10) 7_665 2_664 ?
O Na Na 73.01(6) . 2_664 ?
O Na Na 114.90(9) 9_545 2_664 ?
O Na Na 86.92(9) 8_746 2_664 ?
O Na Na 31.66(6) 2_664 2_664 ?
Cl Na Na 54.54(2) 2_664 2_664 ?
Cl Na Na 62.88(5) 3_746 2_664 ?
Cl Na Na 120.18(8) 1_545 2_664 ?
Na Na Na 113.91(4) 3_646 2_664 ?
Na Na Na 113.91(4) 4_557 2_664 ?
Cl O Na 127.07(15) . . ?
Cl O Na 111.99(15) . 2_665 ?
Na O Na 115.42(11) . 2_665 ?
 
loop_
 _geom_torsion_atom_site_label_1
 _geom_torsion_atom_site_label_2
 _geom_torsion_atom_site_label_3
 _geom_torsion_atom_site_label_4
 _geom_torsion
 _geom_torsion_site_symmetry_1
 _geom_torsion_site_symmetry_2
 _geom_torsion_site_symmetry_3
 _geom_torsion_site_symmetry_4
 _geom_torsion_publ_flag
O Cl O Na 91.92(10) 9 . . . ?
O Cl O Na -22.1(2) 5 . . . ?
Na Cl O Na -152.3(2) 2_665 . . . ?
Na Cl O Na -68.02(17) 3_756 . . . ?
Na Cl O Na 135.19(12) 1_565 . . . ?
O Cl O Na -115.80(17) 9 . . 2_665 ?
O Cl O Na 130.2(2) 5 . . 2_665 ?
Na Cl O Na 84.26(16) 3_756 . . 2_665 ?
Na Cl O Na -72.52(14) 1_565 . . 2_665 ?
 
_refine_diff_density_max    0.314
_refine_diff_density_min   -0.396
_refine_diff_density_rms    0.095

_shelx_res_file
;
TITL shelxt_a.res in P2(1)3
    shelx.res
    created by SHELXL-2018/3 at 14:18:34 on 22-Jun-2022
REM Old TITL ANDRIJANA_31_28_auto in P2(1)3
REM SHELXT solution in P2(1)3: R1 0.257, Rweak 0.283, Alpha 0.054
REM <I/s>   0.866 for    4 systematic absences,  Orientation as input
REM Flack x =  0.252 ( 0.079 ) from    46 Parsons' quotients
REM Formula found by SHELXT:  O3 Na Cl

CELL  0.71073   6.5629   6.5629   6.5629   90.000   90.000   90.000
ZERR    4.000   0.0003   0.0003   0.0003    0.000    0.000    0.000
LATT -1
SYMM 1/2-X, -Y, 1/2+Z
SYMM -X, 1/2+Y, 1/2-Z
SYMM 1/2+X, 1/2-Y, -Z
SYMM Z, X, Y
SYMM 1/2+Z, 1/2-X, -Y
SYMM 1/2-Z, -X, 1/2+Y
SYMM -Z, 1/2+X, 1/2-Y
SYMM Y, Z, X
SYMM -Y, 1/2+Z, 1/2-X
SYMM 1/2+Y, 1/2-Z, -X
SYMM 1/2-Y, -Z, 1/2+X
SFAC O NA CL
UNIT 12.00 4.00 4.00
L.S. 10
BOND
CONF
LIST 4
FMAP 2
PLAN 20
ACTA
WGHT    0.033300
EXTI   23.590282
FVAR      52.22251
CL    3    0.831796    0.831796    0.831796    10.33333    0.00724    0.00724 =
         0.00724   -0.00050   -0.00050   -0.00050
NA    2    0.681148    0.318852    0.818852    10.33333    0.01439    0.01439 =
         0.01439   -0.00245    0.00245    0.00245
O     1    0.745117    0.657770    0.946118    11.00000    0.02585    0.01061 =
         0.02020    0.00545    0.00174   -0.00586
HKLF 4


REM  shelxt_a.res in P2(1)3
REM wR2 = 0.0582, GooF = S = 1.164, Restrained GooF = 1.164 for all data
REM R1 = 0.0244 for 181 Fo > 4sig(Fo) and 0.0249 for all 186 data
REM 17 parameters refined using 0 restraints

END

WGHT      0.0333      0.0000

REM Highest difference peak  0.314,  deepest hole -0.396,  1-sigma level  0.095
Q1    1   0.7564  0.7736  0.6804  11.00000  0.05    0.31
Q2    1   0.8145  0.6594  0.7971  11.00000  0.05    0.30
Q3    1   0.7202  0.6959  0.7786  11.00000  0.05    0.30
Q4    1   0.6433  0.1331  0.8366  11.00000  0.05    0.29
Q5    1   0.6249  0.5251  0.8501  11.00000  0.05    0.28
Q6    1   0.8581  0.8595  1.0233  11.00000  0.05    0.26
Q7    1   0.8682  0.6193  0.8148  11.00000  0.05    0.25
Q8    1   0.6609  0.5348  0.8391  11.00000  0.05    0.24
Q9    1   0.8233  0.5078  0.8187  11.00000  0.05    0.18
Q10   1   0.4501  0.1824  0.7860  11.00000  0.05    0.17
Q11   1   0.6971  0.4974  0.7245  11.00000  0.05    0.16
Q12   1   0.6977  0.1735  0.6534  11.00000  0.05    0.14
Q13   1   0.5665  0.6775  0.9611  11.00000  0.05    0.13
Q14   1   0.6493  0.8215  1.0165  11.00000  0.05    0.12
Q15   1   0.8209  0.7034  1.0082  11.00000  0.05    0.10
Q16   1   0.6810  0.5177  1.0779  11.00000  0.05    0.04
Q17   1   0.6613  0.4927  1.1156  11.00000  0.05    0.04
;
_shelx_res_checksum   35495

_shelx_hkl_file
;
   0   1   0 2792.81 1242.03   1
  -1  -1  -1 486747. 8264.76   1
   0  -1   1 205654. 4441.01   1
   0   1  -1 206871. 4412.44   1
   0   2   0 957064. 16816.6   1
  -1  -2   0 6812.03 1911.83   1
   0  -1   2 8093.34 1318.44   1
  -1  -2  -1 425398. 8446.78   1
  -1  -1  -2 418455. 6983.05   1
   0   2  -1 928824. 16373.7   1
   0   2   1 929046. 16412.2   1
   0  -2   1 945366. 16624.4   1
  -1  -2   1 406290. 9945.04   1
  -1   1  -2 397050. 7624.73   1
  -1   2  -1 419524. 8955.58   1
  -2  -2  -2 255300. 5885.32   1
  -1  -2  -2 454973. 8786.24   1
   0   2   2 155557. 4597.67   1
   0  -2   2 153914. 4835.07   1
   1   2   2 457052. 8991.49   1
  -1   2  -2 439143. 9535.55   1
  -2   2  -2 250995. 6562.74   1
   0   3   0 3191.24 3047.69   1
   0  -1   3 264388. 5680.83   1
  -1   3   0 245436. 7531.54   1
   0   2   3 465736. 9198.74   1
   0  -2   3 461004. 9860.35   1
  -1  -3  -1 349940. 8602.38   1
  -1   3   1 340382. 8640.54   1
   0   3  -1 231506. 7249.99   1
  -1   3  -1 340246. 9279.60   1
   1   2   3 862444. 14736.5   1
  -2   3  -1 898978. 16936.2   1
  -1   2  -3 860260. 15258.7   1
  -2  -2  -3 346825. 7282.35   1
  -2  -3  -2 347978. 8363.71   1
  -1  -3  -2 230918. 6307.17   1
  -2  -1  -3 224922. 4250.80   1
   0   3   2 66856.9 4253.53   1
   0   3  -2 60897.1 4036.62   1
  -2   0  -3 61367.8 1569.08   1
   1   3   2 211517. 6615.01   1
  -2   1  -3 214162. 5201.66   1
  -1   3  -2 226839. 7239.72   1
  -2   3  -2 335724. 9613.16   1
  -2   2  -3 350601. 8487.81   1
  -3  -3  -3 982927. 18572.7   1
  -2  -3  -3 218615. 6249.78   1
  -3  -2  -3 219077. 5777.98   1
   0   3   3 304232. 8454.62   1
   1   3   3 458702. 10404.6   1
  -1   3  -3 470588. 11004.0   1
  -3   2  -3 200137. 6333.12   1
  -2   3  -3 213383. 7326.35   1
  -3   3  -3 999999. 20266.1   1
   0   4   0 264085. 8689.99   1
   1   4   0 208256. 8077.08   1
  -1   4   0 214503. 8200.11   1
   0  -1   4 210091. 5099.58   1
   0   2   4 493509. 9630.46   1
   0  -2   4 498366. 10537.6   1
  -2   4   0 492631. 12648.5   1
   0   3   4 442834. 10567.2   1
  -1   4   1 239050. 8542.70   1
   0   4   1 584619. 14016.3   1
   0   4  -1 599529. 14284.2   1
   1   4   1 224172. 8245.30   1
  -1   4  -1 245347. 8768.76   1
  -2   4  -1 393730. 11704.3   1
   1   2   4 421441. 7825.54   1
   1   3   4 330830. 8089.64   1
  -1   4   2 462283. 12075.6   1
   0   4   2 22274.2 4144.01   1
   0   4  -2 29098.9 4468.95   1
   1   4   2 436910. 11733.3   1
  -1   4  -2 462293. 12157.3   1
  -2   4  -2 180399. 7943.21   1
  -2   2  -4 188250. 5489.37   1
  -2   3  -4 200885. 6910.21   1
  -3   4  -2 205897. 8404.31   1
  -3  -2  -4 348376. 7167.65   1
  -1   4   3 970003. 19634.8   1
   0   4   3 11567.9 4093.54   1
  -1   4  -3 960777. 20021.2   1
   1   4   3 978578. 19339.9   1
  -3   1  -4 955815. 16337.9   1
  -2   4  -3 344526. 10792.5   1
  -3   2  -4 365623. 9141.73   1
  -3   4  -3 123833. 7101.93   1
  -3   3  -4 120581. 5916.62   1
  -4   3  -3 119812. 6048.42   1
  -1   4   4 157890. 6780.02   1
   0   4   4 3082.72 3524.60   1
   1   4   4 152889. 6229.79   1
  -4   2  -4 172181. 6263.02   1
  -4   4  -2 168498. 7826.08   1
  -3   4  -4 128548. 6882.01   1
  -4   4  -3 129332. 7511.59   1
  -4   3  -4 121009. 6497.02   1
  -4   4  -4 57012.4 5696.28   1
   0   5   0-461.842 3890.05   1
   0  -1   5 38342.5 2327.63   1
  -1   5   0 34495.9 5272.34   1
  -2   5   0 665910. 17378.5   1
   0  -2   5 662123. 13632.7   1
   0   2   5 662682. 12176.8   1
   0   3   5 28281.7 3253.95   1
  -3   5   0 25541.4 5190.64   1
   0   4   5 962265. 19383.8   1
  -1   4   5 483579. 12817.6   1
  -2   5   1 503699. 14510.7   1
  -1   5   1 124647. 7619.58   1
   0   5   1 500066. 13616.7   1
   0   5  -1 495294. 13927.1   1
   1   5   1 153227. 7999.23   1
  -1   5  -1 141531. 8016.75   1
  -2   5  -1 506573. 14755.5   1
  -3   5  -1 300517. 11510.1   1
   1   4   5 468913. 11144.9   1
  -4   5  -1 466608. 14457.0   1
  -2   5   2 420621. 12857.9   1
  -1   5   2 416752. 13074.0   1
   0   5   2 21780.7 4902.03   1
   0   5  -2 13954.6 4780.06   1
   1   5   2 412269. 12190.3   1
  -1   5  -2 411387. 12755.0   1
  -2   5  -2 460980. 13975.1   1
  -3   5  -2 453851. 14691.1   1
  -4   5  -2 506857. 15654.4   1
  -2   5   3 34142.3 5124.48   1
  -1   5   3 418409. 13068.2   1
   0   5   3 415773. 12165.9   1
  -1   5  -3 406961. 12652.3   1
   1   5   3 424963. 12200.4   1
  -2   5  -3 28241.7 5437.43   1
  -3   5  -3 594817. 16687.0   1
  -4   5  -3 209555. 10370.0   1
  -5   3  -4 190963. 8111.29   1
  -2   5   4-239.614 3794.03   1
  -1   5   4 375192. 12377.0   1
   0   5   4 48235.0 5054.29   1
   1   5   4 395705. 11487.0   1
  -2   5  -4 2064.49 4328.01   1
  -5   4  -3 511156. 15107.4   1
  -3   5  -4 518477. 14879.3   1
  -5   4  -4 157083. 8833.88   1
  -4   5  -4 161871. 8681.33   1
  -2   5   5 229350. 9554.35   1
  -1   5   5 224926. 9368.04   1
   0   5   5 100130. 5843.34   1
  -5   5  -2 216016. 10354.5   1
  -5   5  -3 237402. 11807.2   1
   0   6   0 966152. 22459.4   1
  -1   6   0 103752. 7814.66   1
  -2   6   0 800303. 21013.2   1
  -3   6   0 185589. 10321.1   1
  -4   6   0 83442.3 7818.54   1
  -5   6   0 33963.5 7863.40   1
  -4   6   1 73969.8 8215.36   1
  -1   3   6 385229. 9751.95   1
  -3   6   1 393643. 14321.2   1
  -2   6   1 245178. 11612.5   1
  -1   6   1 117047. 7807.93   1
   0   6  -1 289724. 11337.6   1
   0   6   1 282532. 11196.1   1
  -1   6  -1 109476. 8045.33   1
   1   6   1 117031. 8463.30   1
  -2   6  -1 253497. 11350.1   1
  -3   6  -1 381935. 14158.5   1
  -4   6  -1 74442.2 7647.05   1
  -5   6  -1 35676.6 6540.71   1
  -4   6   2 160765. 10140.9   1
  -3   6   2 153837. 9406.43   1
  -2   6   2 124350. 9104.53   1
  -1   6   2 863650. 21601.3   1
   0   6   2 192078. 9516.10   1
   1   6   2 837711. 20631.3   1
  -1   6  -2 878175. 21423.4   1
  -2   6  -2 110379. 7990.57   1
  -3   6  -2 150172. 9635.14   1
  -4   6  -2 179252. 10703.9   1
  -5   6  -2 282933. 13871.4   1
  -3   6   3 3910.75 5498.42   1
  -2   6   3 402569. 14259.2   1
  -1   6   3 84398.4 7156.14   1
   0   6   3 37923.7 5777.76   1
  -1   6  -3 84837.7 7409.13   1
   1   6   3 99931.3 6825.59   1
  -2   6  -3 389473. 13435.7   1
  -3   6  -3 4941.25 5543.65   1
  -4   6  -3 173033. 10672.2   1
  -5   6  -3 28331.0 6803.37   1
  -3   6   4 61681.8 6869.64   1
  -2   6   4 141388. 9243.18   1
  -1   6   4 573621. 16861.5   1
   0   6   4 169017. 8577.79   1
   1   6   4 570613. 15502.5   1
  -2   6  -4 146126. 8705.47   1
  -3   6  -4 69475.7 7172.62   1
  -4   6  -4 127015. 9241.58   1
  -3   6   5 336897. 13373.7   1
  -2   6   5 71043.9 7277.39   1
  -1   6   5 22624.3 4685.90   1
   0   6   5 12212.1 3753.81   1
  -6   5  -2 59193.1 6858.51   1
  -6   5  -3 331188. 14218.5   1
   0   7   0 850.280 5105.91   1
  -1   7   0 16073.4 5960.88   1
  -2   7   0 464594. 16071.7   1
  -3   7   0 34599.1 7342.10   1
  -4   7   0 676160. 22167.7   1
  -4   7   1 136652. 10878.1   1
  -3   7   1 49114.5 7929.61   1
  -2   7   1 255338. 12370.3   1
  -1   7   1 201468. 10325.5   1
   0   7  -1 251147. 11348.8   1
   0   7   1 237518. 11301.5   1
  -1   7  -1 198488. 10587.6   1
  -2   7  -1 224711. 11190.4   1
  -3   7  -1 39862.3 7720.19   1
  -4   7  -1 137162. 10151.8   1
  -3   7   2 511436. 18221.3   1
  -2   7   2 218488. 11868.5   1
  -1   7   2 397561. 14419.1   1
   0   7   2 75168.6 7004.52   1
  -1   7  -2 384175. 14304.2   1
  -2   7  -2 195168. 10863.3   1
  -3   7  -2 534381. 17475.2   1
  -4   7  -2 329347. 15175.4   1
  -3   7   3 156053. 10859.0   1
  -2   7   3 28213.0 6310.41   1
  -1   7   3 28677.1 5924.44   1
   0   7   3 259125. 11362.7   1
  -2   7  -3 37726.9 7304.20   1
  -3   7  -3 139504. 9695.00   1
  -4   7  -3 135468. 10696.0   1
  -2   7   4 276042. 12739.4   1
  -1   7   4 362609. 13676.5   1
   0   7   4 274843. 11541.9   1
  -3   7  -4 554885. 18296.9   1
  -4   7  -4 242534. 13026.5   1
  -2   7   5 23588.6 6263.98   1
  -1   7   5 25415.3 5519.13   1
   0   8   0 504741. 17442.5   1
  -1   8   0 106795. 9630.51   1
  -1   8   1 31562.6 7878.64   1
   0   8   1 461632. 16936.8   1
  -1   8  -1 43330.0 8092.77   1
  -1   8   2 324945. 14214.1   1
   0   8   2 238775. 12042.2   1
  -1   8  -2 333699. 14488.9   1
   0   8   3 112295. 8977.22   1
   0   0   0    0.00    0.00   0

TITL ANDRIJANA_31_28_auto in P2(1)3
REM P2(1)3 (#198 in standard setting)
CELL 0.71073   6.562928   6.562928   6.562928  90.0000  90.0000  90.0000
ZERR    3.00   0.000266   0.000266   0.000266   0.0000   0.0000   0.0000
LATT -1
SYMM -x+1/2,-y, z+1/2
SYMM -x, y+1/2,-z+1/2
SYMM  x+1/2,-y+1/2,-z
SYMM  z, x, y
SYMM  z+1/2,-x+1/2,-y
SYMM -z+1/2,-x, y+1/2
SYMM -z, x+1/2,-y+1/2
SYMM  y, z, x
SYMM -y, z+1/2,-x+1/2
SYMM  y+1/2,-z+1/2,-x
SYMM -y+1/2,-z, x+1/2
SFAC O Na Cl
UNIT 9.00 3.00 3.00
TREF
HKLF 4
END
;
_shelx_hkl_checksum   89101
