# Supplementary material for: Influence of a Static Magnetic Field on the ⟨100⟩ Growth Rates of Sodium Chlorate Crystals from Aqueous Solution
Source: ACS Omega. 2022 Dec 9;7(51):47701–8. doi: 10.1021/acsomega.2c04790 (PMC9798387; doi:10.1021/acsomega.2c04790)
Supplement: Supplementary file 3 — ao2c04790_si_003.cif [file ao2c04790_si_003.cif]

 
data_shelx
 
_audit_creation_method            'SHELXL-2018/3'
_shelx_SHELXL_version_number      '2018/3'
_chemical_name_systematic         ?
_chemical_name_common             ?
_chemical_melting_point           ?
_chemical_formula_moiety          ?
_chemical_formula_sum
 'Cl4 Na4 O12' 
_chemical_formula_weight          425.76

loop_
 _atom_type_symbol
 _atom_type_description
 _atom_type_scat_dispersion_real
 _atom_type_scat_dispersion_imag
 _atom_type_scat_source
 'Cl'  'Cl'   0.1484   0.1585
 'International Tables Vol C Tables 4.2.6.8 and 6.1.1.4'
 'Na'  'Na'   0.0362   0.0249
 'International Tables Vol C Tables 4.2.6.8 and 6.1.1.4'
 'O'  'O'   0.0106   0.0060
 'International Tables Vol C Tables 4.2.6.8 and 6.1.1.4'
 
_space_group_crystal_system       cubic
_space_group_IT_number            198
_space_group_name_H-M_alt         'P 21 3'
_space_group_name_Hall            'P 2ac 2ab 3'
 
_shelx_space_group_comment
;
The symmetry employed for this shelxl refinement is uniquely defined
by the following loop, which should always be used as a source of
symmetry information in preference to the above space-group names.
They are only intended as comments.
;
 
loop_
 _space_group_symop_operation_xyz
 'x, y, z'
 '-x+1/2, -y, z+1/2'
 '-x, y+1/2, -z+1/2'
 'x+1/2, -y+1/2, -z'
 'z, x, y'
 'z+1/2, -x+1/2, -y'
 '-z+1/2, -x, y+1/2'
 '-z, x+1/2, -y+1/2'
 'y, z, x'
 '-y, z+1/2, -x+1/2'
 'y+1/2, -z+1/2, -x'
 '-y+1/2, -z, x+1/2'
 
_cell_length_a                    6.5788(6)
_cell_length_b                    6.5788(6)
_cell_length_c                    6.5788(6)
_cell_angle_alpha                 90
_cell_angle_beta                  90
_cell_angle_gamma                 90
_cell_volume                      284.73(8)
_cell_formula_units_Z             1
_cell_measurement_temperature     293(2)
_cell_measurement_reflns_used     173
_cell_measurement_theta_min       3.1560
_cell_measurement_theta_max       29.2580
 
_exptl_crystal_description        cube
_exptl_crystal_colour             colorless
_exptl_crystal_density_meas       ?
_exptl_crystal_density_method     ?
_exptl_crystal_density_diffrn     2.483          
_exptl_crystal_F_000              208
_exptl_transmission_factor_min    ?
_exptl_transmission_factor_max    ?
_exptl_crystal_size_max           0.614
_exptl_crystal_size_mid           0.502
_exptl_crystal_size_min           0.458
_exptl_absorpt_coefficient_mu     1.252
_shelx_estimated_absorpt_T_min    ?
_shelx_estimated_absorpt_T_max    ?
_exptl_absorpt_correction_type     multi-scan
_exptl_absorpt_correction_T_min   0.62516
_exptl_absorpt_correction_T_max   1.00000
_exptl_absorpt_process_details    
;
CrysAlisPro 1.171.41.118a (Rigaku Oxford Diffraction, 2021)
Empirical absorption correction using spherical harmonics,
implemented in SCALE3 ABSPACK scaling algorithm.
;
_oxdiff_exptl_absorpt_empirical_full_min           0.796
_oxdiff_exptl_absorpt_empirical_full_max           1.341
_oxdiff_exptl_absorpt_empirical_details
;
Empirical correction (ABSPACK) includes:
- Absorption correction using spherical harmonics
- Frame scaling
;
_exptl_absorpt_special_details    ?
_diffrn_ambient_temperature       293(2)
_diffrn_radiation_wavelength      0.71073
_diffrn_radiation_type            MoK\a
_diffrn_source                    'fine-focus sealed X-ray tube'
_diffrn_measurement_device_type   'GeminiS, Sapphire3'
_diffrn_measurement_method        '\w scans'
_diffrn_detector_area_resol_mean  16.3280
_diffrn_reflns_number             264
_diffrn_reflns_av_unetI/netI      0.0227
_diffrn_reflns_av_R_equivalents   0.0153
_diffrn_reflns_limit_h_min        -5
_diffrn_reflns_limit_h_max        4
_diffrn_reflns_limit_k_min        -4
_diffrn_reflns_limit_k_max        8
_diffrn_reflns_limit_l_min        -3
_diffrn_reflns_limit_l_max        8
_diffrn_reflns_theta_min          4.381
_diffrn_reflns_theta_max          28.294
_diffrn_reflns_theta_full         25.242
_diffrn_measured_fraction_theta_max   0.901
_diffrn_measured_fraction_theta_full  0.991
_diffrn_reflns_Laue_measured_fraction_max    0.901
_diffrn_reflns_Laue_measured_fraction_full   0.991
_diffrn_reflns_point_group_measured_fraction_max   0.746
_diffrn_reflns_point_group_measured_fraction_full  0.828
_reflns_number_total              185
_reflns_number_gt                 182
_reflns_threshold_expression      'I > 2\s(I)'
_reflns_Friedel_coverage          0.350
_reflns_Friedel_fraction_max      0.500
_reflns_Friedel_fraction_full     0.559
 
_reflns_special_details
;
 Reflections were merged by SHELXL according to the crystal
 class for the calculation of statistics and refinement.
 
 _reflns_Friedel_fraction is defined as the number of unique
 Friedel pairs measured divided by the number that would be
 possible theoretically, ignoring centric projections and
 systematic absences.
;
 
_computing_data_collection        'CrysAlisPro 1.171.41.118a (Rigaku OD, 2021)'
_computing_cell_refinement        'CrysAlisPro 1.171.41.118a (Rigaku OD, 2021)'
_computing_data_reduction         'CrysAlisPro 1.171.41.118a (Rigaku OD, 2021)'
_computing_structure_solution     'Sheldrick GM (2015) Acta Crystallogr A 71:3--8'
_computing_structure_refinement   'SHELXL-2018/3 (Sheldrick, 2018)'
_computing_molecular_graphics     ?
_computing_publication_material   ?
_refine_special_details           ?
_refine_ls_structure_factor_coef  Fsqd
_refine_ls_matrix_type            full
_refine_ls_weighting_scheme       calc
_refine_ls_weighting_details
'w=1/[\s^2^(Fo^2^)+(0.0605P)^2^] where P=(Fo^2^+2Fc^2^)/3'
_atom_sites_solution_primary      ?
_atom_sites_solution_secondary    ?
_atom_sites_solution_hydrogens    .
_refine_ls_hydrogen_treatment     undef
_refine_ls_extinction_method      'SHELXL-2018/3 (Sheldrick 2018)'
_refine_ls_extinction_coef        0.23(5)
_refine_ls_extinction_expression
 'Fc^*^=kFc[1+0.001xFc^2^\l^3^/sin(2\q)]^-1/4^'
_refine_ls_abs_structure_details
;
 Flack x determined using 48 quotients [(I+)-(I-)]/[(I+)+(I-)]
 (Parsons, Flack and Wagner, Acta Cryst. B69 (2013) 249-259).
;
_refine_ls_abs_structure_Flack    0.40(13)
_chemical_absolute_configuration  ?
_refine_ls_number_reflns          185
_refine_ls_number_parameters      17
_refine_ls_number_restraints      0
_refine_ls_R_factor_all           0.0311
_refine_ls_R_factor_gt            0.0306
_refine_ls_wR_factor_ref          0.0836
_refine_ls_wR_factor_gt           0.0830
_refine_ls_goodness_of_fit_ref    1.089
_refine_ls_restrained_S_all       1.089
_refine_ls_shift/su_max           0.000
_refine_ls_shift/su_mean          0.000
 
loop_
 _atom_site_label
 _atom_site_type_symbol
 _atom_site_fract_x
 _atom_site_fract_y
 _atom_site_fract_z
 _atom_site_U_iso_or_equiv
 _atom_site_adp_type
 _atom_site_occupancy
 _atom_site_site_symmetry_order  
 _atom_site_calc_flag
 _atom_site_refinement_flags_posn
 _atom_site_refinement_flags_adp
 _atom_site_refinement_flags_occupancy
 _atom_site_disorder_assembly
 _atom_site_disorder_group
Cl Cl 0.16820(10) 0.16820(10) 0.16820(10) 0.0152(5) Uani 1 3 d S T P . .
Na Na 0.6816(2) 0.1816(2) 0.3184(2) 0.0229(7) Uani 1 3 d S T P . .
O O 0.3424(4) 0.0539(4) 0.2547(4) 0.0262(8) Uani 1 1 d . . . . .
 
loop_
 _atom_site_aniso_label
 _atom_site_aniso_U_11
 _atom_site_aniso_U_22
 _atom_site_aniso_U_33
 _atom_site_aniso_U_23
 _atom_site_aniso_U_13
 _atom_site_aniso_U_12
Cl 0.0152(5) 0.0152(5) 0.0152(5) -0.0008(3) -0.0008(3) -0.0008(3)
Na 0.0229(7) 0.0229(7) 0.0229(7) 0.0018(6) 0.0018(6) -0.0018(6)
O 0.0190(13) 0.0270(14) 0.0326(16) 0.0044(11) -0.0055(11) 0.0048(11)
 
_geom_special_details
;
 All esds (except the esd in the dihedral angle between two l.s. planes)
 are estimated using the full covariance matrix.  The cell esds are taken
 into account individually in the estimation of esds in distances, angles
 and torsion angles; correlations between esds in cell parameters are only
 used when they are defined by crystal symmetry.  An approximate (isotropic)
 treatment of cell esds is used for estimating esds involving l.s. planes.
;
 
loop_
 _geom_bond_atom_site_label_1
 _geom_bond_atom_site_label_2
 _geom_bond_distance
 _geom_bond_site_symmetry_2
 _geom_bond_publ_flag
Cl O 1.484(2) 9 ?
Cl O 1.484(2) 5 ?
Cl O 1.484(2) . ?
Na O 2.421(3) . ?
Na O 2.421(3) 11_556 ?
Na O 2.421(3) 8_645 ?
Na O 2.501(2) 9_655 ?
Na O 2.501(2) 6 ?
Na O 2.501(2) 3_655 ?
Na Na 4.1640(11) 4_556 ?
Na Na 4.1640(11) 2_654 ?
Na Na 4.1640(11) 3_655 ?
Na Na 4.1640(11) 3_645 ?
Na Na 4.1640(11) 4_456 ?
Na Na 4.1640(11) 2_655 ?
 
loop_
 _geom_angle_atom_site_label_1
 _geom_angle_atom_site_label_2
 _geom_angle_atom_site_label_3
 _geom_angle
 _geom_angle_site_symmetry_1
 _geom_angle_site_symmetry_3
 _geom_angle_publ_flag
O Cl O 106.82(12) 9 5 ?
O Cl O 106.82(12) 9 . ?
O Cl O 106.82(12) 5 . ?
O Na O 84.26(10) . 11_556 ?
O Na O 84.26(10) . 8_645 ?
O Na O 84.26(10) 11_556 8_645 ?
O Na O 168.61(8) . 9_655 ?
O Na O 104.38(7) 11_556 9_655 ?
O Na O 89.18(12) 8_645 9_655 ?
O Na O 89.18(12) . 6 ?
O Na O 168.61(8) 11_556 6 ?
O Na O 104.38(7) 8_645 6 ?
O Na O 83.42(13) 9_655 6 ?
O Na O 104.38(7) . 3_655 ?
O Na O 89.18(12) 11_556 3_655 ?
O Na O 168.61(8) 8_645 3_655 ?
O Na O 83.42(13) 9_655 3_655 ?
O Na O 83.42(13) 6 3_655 ?
O Na Na 154.49(10) . 4_556 ?
O Na Na 73.00(5) 11_556 4_556 ?
O Na Na 82.15(6) 8_645 4_556 ?
O Na Na 31.65(6) 9_655 4_556 ?
O Na Na 115.07(9) 6 4_556 ?
O Na Na 87.04(9) 3_655 4_556 ?
O Na Na 82.15(6) . 2_654 ?
O Na Na 154.49(10) 11_556 2_654 ?
O Na Na 73.00(5) 8_645 2_654 ?
O Na Na 87.04(9) 9_655 2_654 ?
O Na Na 31.65(6) 6 2_654 ?
O Na Na 115.07(9) 3_655 2_654 ?
Na Na Na 113.99(4) 4_556 2_654 ?
O Na Na 73.00(5) . 3_655 ?
O Na Na 82.15(6) 11_556 3_655 ?
O Na Na 154.49(10) 8_645 3_655 ?
O Na Na 115.07(9) 9_655 3_655 ?
O Na Na 87.04(9) 6 3_655 ?
O Na Na 31.65(6) 3_655 3_655 ?
Na Na Na 113.99(4) 4_556 3_655 ?
Na Na Na 113.99(4) 2_654 3_655 ?
O Na Na 32.83(7) . 3_645 ?
O Na Na 97.88(10) 11_556 3_645 ?
O Na Na 56.37(6) 8_645 3_645 ?
O Na Na 136.67(6) 9_655 3_645 ?
O Na Na 81.31(6) 6 3_645 ?
O Na Na 134.10(7) 3_655 3_645 ?
Na Na Na 138.43(5) 4_556 3_645 ?
Na Na Na 60.0 2_654 3_645 ?
Na Na Na 104.36(4) 3_655 3_645 ?
O Na Na 56.37(6) . 4_456 ?
O Na Na 32.83(7) 11_556 4_456 ?
O Na Na 97.88(10) 8_645 4_456 ?
O Na Na 134.10(7) 9_655 4_456 ?
O Na Na 136.67(6) 6 4_456 ?
O Na Na 81.31(6) 3_655 4_456 ?
Na Na Na 104.36(4) 4_556 4_456 ?
Na Na Na 138.43(5) 2_654 4_456 ?
Na Na Na 60.0 3_655 4_456 ?
Na Na Na 80.88(7) 3_645 4_456 ?
O Na Na 97.88(10) . 2_655 ?
O Na Na 56.37(6) 11_556 2_655 ?
O Na Na 32.83(7) 8_645 2_655 ?
O Na Na 81.31(6) 9_655 2_655 ?
O Na Na 134.10(7) 6 2_655 ?
O Na Na 136.67(6) 3_655 2_655 ?
Na Na Na 60.0 4_556 2_655 ?
Na Na Na 104.36(4) 2_654 2_655 ?
Na Na Na 138.43(5) 3_655 2_655 ?
Na Na Na 80.88(7) 3_645 2_655 ?
Na Na Na 80.88(7) 4_456 2_655 ?
Cl O Na 127.05(14) . . ?
Cl O Na 111.95(15) . 3_645 ?
Na O Na 115.53(11) . 3_645 ?
 
loop_
 _geom_torsion_atom_site_label_1
 _geom_torsion_atom_site_label_2
 _geom_torsion_atom_site_label_3
 _geom_torsion_atom_site_label_4
 _geom_torsion
 _geom_torsion_site_symmetry_1
 _geom_torsion_site_symmetry_2
 _geom_torsion_site_symmetry_3
 _geom_torsion_site_symmetry_4
 _geom_torsion_publ_flag
O Cl O Na -91.95(10) 9 . . . ?
O Cl O Na 22.1(2) 5 . . . ?
O Cl O Na 115.62(19) 9 . . 3_645 ?
O Cl O Na -130.3(2) 5 . . 3_645 ?
 
_refine_diff_density_max    0.352
_refine_diff_density_min   -0.297
_refine_diff_density_rms    0.088

_shelx_res_file
;
TITL shelxt_a.res in P2(1)3
    shelx.res
    created by SHELXL-2018/3 at 12:12:57 on 22-Jun-2022
CELL 0.71073 6.5788 6.5788 6.5788 90 90 90
ZERR 1 0.0006 0.0006 0.0006 0 0 0
LATT -1
SYMM 0.5-X,-Y,0.5+Z
SYMM -X,0.5+Y,0.5-Z
SYMM 0.5+X,0.5-Y,-Z
SYMM +Z,+X,+Y
SYMM 0.5+Z,0.5-X,-Y
SYMM 0.5-Z,-X,0.5+Y
SYMM -Z,0.5+X,0.5-Y
SYMM +Y,+Z,+X
SYMM -Y,0.5+Z,0.5-X
SYMM 0.5+Y,0.5-Z,-X
SYMM 0.5-Y,-Z,0.5+X
SFAC Cl Na O
UNIT 4 4 12

L.S. 10
PLAN  5
CONF
BOND
LIST 4
MORE -1
fmap 2
acta
MERG 2
REM <olex2.extras>
REM <HklSrc "%.\\7_ANDRIJANA_auto.hkl">
REM </olex2.extras>

WGHT    0.060500
EXTI    0.234351
FVAR      18.52496
CL    1    0.168203    0.168203    0.168203    10.33333    0.01522    0.01522 =
         0.01522   -0.00077   -0.00077   -0.00077
NA    2    0.681583    0.181583    0.318417    10.33333    0.02288    0.02288 =
         0.02288    0.00181    0.00181   -0.00181
O     3    0.342350    0.053945    0.254680    11.00000    0.01902    0.02705 =
         0.03261    0.00436   -0.00552    0.00479
HKLF 4


REM  shelxt_a.res in P2(1)3
REM wR2 = 0.0836, GooF = S = 1.089, Restrained GooF = 1.089 for all data
REM R1 = 0.0306 for 182 Fo > 4sig(Fo) and 0.0311 for all 185 data
REM 17 parameters refined using 0 restraints

END

WGHT      0.0605      0.0000

REM Highest difference peak  0.352,  deepest hole -0.297,  1-sigma level  0.088
Q1    1   0.3148  0.1607  0.2489  11.00000  0.05    0.35
Q2    1   0.3334  0.3334  0.3334  10.33333  0.05    0.30
Q3    1   0.2540  0.0556  0.1791  11.00000  0.05    0.28
Q4    1   0.6842  0.0767  0.1882  11.00000  0.05    0.28
Q5    1   0.8289  0.1741  0.2368  11.00000  0.05    0.23
;
_shelx_res_checksum   21756

_shelx_hkl_file
;
   0  -1   0 2648.98 177.918   1
   0   1   0 2148.81 164.703   1
  -1  -1  -1 306352. 2451.40   1
  -1   0  -1 86829.6 858.105   1
   1   0   1 86309.2 867.094   1
   1   1   1 301720. 2404.32   1
   0  -2   0 999999. 5001.02   1
   1   2   0 1612.17 287.023   1
  -2   0  -1 1602.45 198.474   1
  -2  -1  -1 264696. 2686.78   1
  -1  -2  -1 257200. 3017.49   1
  -1   2  -1 265180. 2007.57   1
   1   2   1 268493. 2908.30   1
  -2  -2  -2 84038.4 1912.31   1
   1  -2   2 257831. 1696.34   1
  -2  -1  -2 260894. 2753.03   1
  -2  -2  -1 256363. 3117.04   1
   2   0   2 31088.7 694.222   1
   2   2   1 254251. 3119.12   1
   0   3   0 684.188 264.726   1
   0  -3   0 1836.56 306.451   1
  -1  -3   0 83832.4 1767.98   1
   1   3   0 83311.6 1875.55   1
  -1   3   0 82956.6 1619.79   1
  -3   0  -2 248355. 2536.91   1
  -3  -1  -2 678957. 4900.07   1
  -3  -1  -1 144112. 2351.41   1
   0  -3   1 77397.0 1532.90   1
   0   3   1 73465.2 1714.48   1
   0   3  -1 74394.0 1648.56   1
  -1  -3   1 143933. 2318.66   1
   1   3   1 147308. 2614.97   1
  -1   3  -1 142139. 1979.72   1
   1   2   3 676565. 5465.81   1
  -2   3  -1 672906. 3978.01   1
  -3   1  -2 667913. 3068.42   1
   2   3   1 668940. 5823.61   1
   1  -3   2 57490.1 1172.71   1
   0  -3   2 7461.37 479.132   1
   0   3   2 7950.00 683.616   1
   2   0   3 8099.64 430.910   1
  -1  -3   2 56718.4 1517.52   1
   1   3   2 56469.8 1686.65   1
   2   1   3 57497.2 1437.23   1
   2   3   2 113619. 2545.92   1
   2   2   3 108902. 2281.04   1
   1  -3   3 215588. 2132.48   1
   0  -3   3 80441.3 1698.40   1
   1   3   3 215593. 3395.17   1
   3   1   3 217654. 2868.45   1
   2   3   3 41724.8 1583.65   1
  -3   3  -2 38015.4 779.230   1
   3   2   3 40289.4 1441.16   1
   3   3   2 39398.7 1585.36   1
   3   3   3 543546. 5957.11   1
   0   4   0 64788.5 1803.44   1
   1   4   0 46640.9 1613.46   1
  -1   4   0 44045.6 1407.93   1
  -2   4   0 220367. 3283.08   1
  -4   0  -2 223983. 3016.19   1
  -4   0  -3 133387. 2147.01   1
   1  -3   4 75728.3 1401.53   1
  -1   4   1 53992.8 1748.67   1
   0   4  -1 251719. 3465.78   1
   0   4   1 243167. 3488.16   1
   1   4   1 53014.0 1769.91   1
  -1   4  -1 54343.5 1522.97   1
   2   4   1 126293. 2861.41   1
  -2   4  -1 127575. 2156.02   1
  -4   1  -2 127689. 1907.99   1
   1   3   4 78920.3 2335.88   1
  -3   4  -1 73565.7 1598.64   1
   2  -1   4 148631. 1647.29   1
   2   0   4 3017.36 351.089   1
   0   4   2 2701.68 510.064   1
   2   1   4 160175. 2540.73   1
   1   4   2 159762. 3194.51   1
   2   2   4 30723.6 1361.45   1
   2   4   2 33312.5 1597.25   1
   3   4   2 34330.9 1721.40   1
   2   3   4 36395.4 1584.22   1
  -3   4  -2 38677.5 1047.68   1
   1  -4   3 557085. 4182.09   1
   0   4   3 2359.50 669.681   1
   3   0   4 2313.91 317.214   1
   1   4   3 548933. 6269.55   1
   3   1   4 556881. 4924.13   1
   3   2   4 83248.5 2285.27   1
   2   4   3 78993.3 2423.74   1
   3   4   3 16713.7 1233.40   1
   3   3   4 15509.3 1156.69   1
   0   4   4 847.716 501.593   1
   1   4   4 22327.7 1445.68   1
   2   4   4 24210.2 1461.97   1
   3   4   4 13145.7 1150.61   1
   4   3   4 13825.9 1139.54   1
   4   4   4 7417.90 975.320   1
   0   5   0 180.032 310.463   1
   1   5   0 5205.85 696.770   1
  -1   5   0 4518.83 572.650   1
  -2   5   0 254888. 3829.14   1
  -3   5   0 3242.58 547.084   1
   0   4   5 304258. 5085.52   1
  -2   5   1 168610. 3607.93   1
  -1   5   1 19891.0 1181.78   1
   0   5  -1 150273. 3116.60   1
   0   5   1 150627. 3246.38   1
   1   5   1 18806.8 1233.49   1
  -1   5  -1 17941.0 1018.15   1
  -5   1  -2 157840. 2662.30   1
   2   5   1 156428. 3532.27   1
  -2   5  -1 154296. 2797.64   1
   1   3   5 56512.7 2020.28   1
  -3   5  -1 57710.8 1628.85   1
  -4   5  -1 111692. 2326.23   1
   1   4   5 110629. 2992.40   1
  -1   5   2 119963. 3226.98   1
   2  -1   5 102334. 1847.05   1
   0   5   2 2154.26 564.687   1
   2   0   5 2415.78 411.969   1
   1   5   2 118721. 3126.94   1
   2   1   5 111236. 2385.95   1
   2   5   2 118435. 3171.57   1
   2   2   5 115709. 2653.05   1
   3   5   2 117728. 3427.19   1
   2   3   5 112393. 2914.20   1
  -3   5  -2 118096. 2186.83   1
   2   4   5 121604. 3270.89   1
  -1   5   3 104787. 3168.57   1
   3   0   5 107381. 2011.69   1
   0   5   3 111780. 3290.52   1
   1   5   3 104693. 3038.71   1
   3   1   5 114457. 2472.11   1
   2   5   3 4751.17 803.271   1
   3   2   5 4504.53 660.034   1
   3   3   5 143532. 3469.91   1
   3   5   3 140603. 3731.28   1
   3   4   5 28323.2 1713.98   1
  -1   5   4 81329.3 2940.62   1
   0   5   4 5322.36 831.395   1
   1   5   4 73229.7 2561.03   1
   2   5   4-504.825 594.502   1
   4   2   5 129.243 378.948   1
   4   3   5 124171. 3312.45   1
   3   5   4 113516. 3438.96   1
   4   4   5 16925.4 1385.16   1
   4   5   4 16715.4 1499.01   1
  -1   5   5 28752.2 1866.64   1
   0   5   5 13718.6 1313.37   1
   1   5   5 30487.1 1800.31   1
   2   5   5 30640.4 1799.52   1
   3   5   5 34419.1 1988.85   1
   4   5   5 39871.0 2279.32   1
   0   6   0 336245. 5071.36   1
  -1   6   0 13374.8 1057.02   1
   1   6   0 11977.4 1141.13   1
  -2   6   0 247063. 4189.40   1
  -3   6   0 20708.0 1227.58   1
   0   4   6 7729.33 931.706   1
  -4   6   0 6905.35 727.956   1
   0   5   6 3445.44 777.815   1
  -1   5   6 3789.37 805.182   1
  -4   6   1 5770.07 798.476   1
  -3   6   1 70689.1 2431.18   1
  -2   6   1 35976.5 1746.60   1
  -1   6   1 13406.0 1154.83   1
   0   6   1 57062.5 2224.55   1
  -1   6  -1 14671.0 1076.82   1
   1   6   1 14383.7 1231.17   1
   2   6   1 36785.6 1960.57   1
  -2   6  -1 38005.8 1589.53   1
  -3   6  -1 75577.6 2117.50   1
   1   3   6 68169.9 2325.28   1
   1   4   6 6409.53 859.381   1
   1   5   6 3840.95 766.022   1
  -3   6   2 19445.8 1522.68   1
  -2   6   2 14005.9 1257.65   1
  -1   6   2 298188. 5384.17   1
   2   0   6 31432.5 1440.53   1
   0   6   2 28098.5 1720.37   1
   1   6   2 289766. 5366.72   1
   2   1   6 302014. 4479.47   1
   2   6   2 13732.3 1268.61   1
   2   2   6 17800.8 1268.04   1
   2   3   6 18590.2 1320.48   1
   3   6   2 18025.9 1545.74   1
   2   4   6 20642.7 1427.06   1
   2   5   6 33732.5 1984.23   1
  -2   6   3 70284.1 2987.19   1
  -1   6   3 12604.7 1272.56   1
   0   6   3 3915.60 779.584   1
   3   1   6 13592.5 1078.72   1
   1   6   3 11804.9 1217.05   1
   2   6   3 74550.9 2909.20   1
   3   2   6 84115.3 2709.05   1
   3   3   6 786.519 465.568   1
   3   6   3 524.421 534.946   1
   3   4   6 22563.7 1593.67   1
   3   5   6 2845.44 759.304   1
  -2   6   4 18185.6 1713.94   1
  -1   6   4 127802. 3944.78   1
   0   6   4 22642.2 1706.89   1
   1   6   4 124614. 3740.64   1
   2   6   4 18333.2 1543.47   1
   4   3   6 8847.95 1067.20   1
   3   6   4 7786.51 1093.51   1
   4   4   6 15764.6 1456.43   1
   4   6   4 15849.9 1570.49   1
   4   5   6 77775.6 3204.37   1
  -2   6   5 6972.58 1217.27   1
  -1   6   5 2920.65 869.168   1
   0   6   5 1251.83 585.281   1
   1   6   5 2669.55 755.856   1
   2   6   5 6346.75 996.095   1
   3   6   5 51598.2 2604.64   1
   0   7   0 594.070 451.251   1
  -1   7   0 1518.24 535.641   1
  -2   7   0 80642.9 2628.56   1
  -3   7   0 3025.53 587.816   1
   0   4   7 104154. 3236.50   1
  -4   7   1 10377.0 1005.07   1
  -3   7   1 3790.36 700.262   1
  -2   7   1 30421.7 1745.58   1
  -1   7   1 27614.3 1671.04   1
   0   7   1 37719.6 1982.68   1
   1   7   1 27608.1 1740.72   1
  -1   7  -1 26449.0 1606.90   1
  -2   7  -1 29596.6 1535.68   1
   1   2   7 27432.3 1582.87   1
   1   3   7 3841.82 748.898   1
   1   4   7 11747.8 1130.59   1
  -4   7   2 39688.4 2256.55   1
  -3   7   2 91775.9 3280.39   1
  -2   7   2 25557.4 1763.71   1
  -1   7   2 67400.5 2759.12   1
   0   7   2 9635.33 1158.39   1
   1   7   2 68422.9 2813.58   1
   2   7   2 27269.9 1869.75   1
   2   2   7 23950.5 1547.35   1
   2   3   7 97111.2 3223.02   1
   2   4   7 38998.7 2063.51   1
  -4   7   3 16400.0 1678.17   1
  -3   7   3 19851.9 1860.51   1
  -2   7   3 3457.28 922.670   1
  -1   7   3 2799.40 735.811   1
   0   7   3 40571.1 2276.40   1
   1   7   3 3055.70 866.128   1
   2   7   3 2386.67 740.987   1
   3   7   3 18970.2 1775.94   1
   3   3   7 22784.3 1690.88   1
   3   4   7 16166.4 1484.21   1
  -2   7   4 44520.8 2685.40   1
  -1   7   4 62180.3 3089.89   1
   0   7   4 41545.2 2439.87   1
   1   7   4 60174.4 2885.46   1
   0   8   0 93229.9 3315.37   1
  -1   8   0 11884.6 1191.70   1
  -2   8   0 43061.1 2076.50   1
  -3   8   1 1693.49 562.909   1
  -2   8   1 15310.6 1349.03   1
  -1   8   1 4196.03 840.858   1
   0   8   1 75704.0 2995.18   1
   1   8   1 4293.44 876.719   1
   1   2   8 16217.0 1454.97   1
   1   3   8 2085.76 689.017   1
  -3   8   2 4287.87 835.492   1
  -2   8   2 37834.3 2270.28   1
  -1   8   2 49989.2 2598.77   1
   0   8   2 39743.2 2387.79   1
   1   8   2 48578.2 2591.38   1
   0   0   0    0.00    0.00   0

TITL 7_ANDRIJANA_auto in P2(1)3
REM P2(1)3 (#198 in standard setting)
CELL 0.71073   6.578803   6.578803   6.578803  90.0000  90.0000  90.0000
ZERR    1.00   0.000609   0.000609   0.000609   0.0000   0.0000   0.0000
LATT -1
SYMM -x+1/2,-y, z+1/2
SYMM -x, y+1/2,-z+1/2
SYMM  x+1/2,-y+1/2,-z
SYMM  z, x, y
SYMM  z+1/2,-x+1/2,-y
SYMM -z+1/2,-x, y+1/2
SYMM -z, x+1/2,-y+1/2
SYMM  y, z, x
SYMM -y, z+1/2,-x+1/2
SYMM  y+1/2,-z+1/2,-x
SYMM -y+1/2,-z, x+1/2
SFAC O Na Cl
UNIT 12.00 4.00 4.00
TREF
HKLF 4
END
;
_shelx_hkl_checksum    2203
