# Supplementary material for: Influence of a Static Magnetic Field on the ⟨100⟩ Growth Rates of Sodium Chlorate Crystals from Aqueous Solution
Source: ACS Omega. 2022 Dec 9;7(51):47701–8. doi: 10.1021/acsomega.2c04790 (PMC9798387; doi:10.1021/acsomega.2c04790)
Supplement: Supplementary file 4 — ao2c04790_si_004.cif [file ao2c04790_si_004.cif]

 
data_shelx
 
_audit_creation_method            'SHELXL-2018/3'
_shelx_SHELXL_version_number      '2018/3'
_chemical_name_systematic         ?
_chemical_name_common             ?
_chemical_melting_point           ?
_chemical_formula_moiety          ?
_chemical_formula_sum
 'Cl Na O3' 
_chemical_formula_weight          106.44

loop_
 _atom_type_symbol
 _atom_type_description
 _atom_type_scat_dispersion_real
 _atom_type_scat_dispersion_imag
 _atom_type_scat_source
 'Cl'  'Cl'   0.1484   0.1585
 'International Tables Vol C Tables 4.2.6.8 and 6.1.1.4'
 'Na'  'Na'   0.0362   0.0249
 'International Tables Vol C Tables 4.2.6.8 and 6.1.1.4'
 'O'  'O'   0.0106   0.0060
 'International Tables Vol C Tables 4.2.6.8 and 6.1.1.4'
 
_space_group_crystal_system       cubic
_space_group_IT_number            198
_space_group_name_H-M_alt         'P 21 3'
_space_group_name_Hall            'P 2ac 2ab 3'
 
_shelx_space_group_comment
;
The symmetry employed for this shelxl refinement is uniquely defined
by the following loop, which should always be used as a source of
symmetry information in preference to the above space-group names.
They are only intended as comments.
;
 
loop_
 _space_group_symop_operation_xyz
 'x, y, z'
 '-x+1/2, -y, z+1/2'
 '-x, y+1/2, -z+1/2'
 'x+1/2, -y+1/2, -z'
 'z, x, y'
 'z+1/2, -x+1/2, -y'
 '-z+1/2, -x, y+1/2'
 '-z, x+1/2, -y+1/2'
 'y, z, x'
 '-y, z+1/2, -x+1/2'
 'y+1/2, -z+1/2, -x'
 '-y+1/2, -z, x+1/2'
 
_cell_length_a                    6.5601(3)
_cell_length_b                    6.5601(3)
_cell_length_c                    6.5601(3)
_cell_angle_alpha                 90
_cell_angle_beta                  90
_cell_angle_gamma                 90
_cell_volume                      282.31(4)
_cell_formula_units_Z             4
_cell_measurement_temperature     293(2)
_cell_measurement_reflns_used     239
_cell_measurement_theta_min       3.0970
_cell_measurement_theta_max       29.0640
 
_exptl_crystal_description        cube
_exptl_crystal_colour             colorless
_exptl_crystal_density_meas       ?
_exptl_crystal_density_method     ?
_exptl_crystal_density_diffrn     2.504          
_exptl_crystal_F_000              208
_exptl_transmission_factor_min    ?
_exptl_transmission_factor_max    ?
_exptl_crystal_size_max           0.506
_exptl_crystal_size_mid           0.484
_exptl_crystal_size_min           0.341
_exptl_absorpt_coefficient_mu     1.263
_shelx_estimated_absorpt_T_min    ?
_shelx_estimated_absorpt_T_max    ?
_exptl_absorpt_correction_type    multi-scan
_exptl_absorpt_correction_T_min   0.61995
_exptl_absorpt_correction_T_max   1.00000
_exptl_absorpt_process_details    
;
CrysAlisPro 1.171.42.49 (Rigaku Oxford Diffraction, 2022)
Empirical absorption correction using spherical harmonics,
implemented in SCALE3 ABSPACK scaling algorithm.
;
_oxdiff_exptl_absorpt_empirical_full_min           0.726
_oxdiff_exptl_absorpt_empirical_full_max           1.220
_oxdiff_exptl_absorpt_empirical_details
;
Empirical correction (ABSPACK) includes:
- Absorption correction using spherical harmonics
- Frame scaling
;
_exptl_absorpt_special_details    ?
_diffrn_ambient_temperature       293(2)
_diffrn_radiation_wavelength      0.71073
_diffrn_radiation_type            MoK\a
_diffrn_source                    'fine-focus sealed X-ray tube'
_diffrn_measurement_device_type   'GeminiS, Sapphire3'
_diffrn_measurement_method        '\w scans'
_diffrn_detector_area_resol_mean  16.3280
_diffrn_reflns_number             280
_diffrn_reflns_av_unetI/netI      0.0178
_diffrn_reflns_av_R_equivalents   0.0102
_diffrn_reflns_limit_h_min        -4
_diffrn_reflns_limit_h_max        8
_diffrn_reflns_limit_k_min        -4
_diffrn_reflns_limit_k_max        9
_diffrn_reflns_limit_l_min        -4
_diffrn_reflns_limit_l_max        4
_diffrn_reflns_theta_min          4.394
_diffrn_reflns_theta_max          29.376
_diffrn_reflns_theta_full         25.242
_diffrn_measured_fraction_theta_max   0.840
_diffrn_measured_fraction_theta_full  1.000
_diffrn_reflns_Laue_measured_fraction_max    0.840
_diffrn_reflns_Laue_measured_fraction_full   1.000
_diffrn_reflns_point_group_measured_fraction_max   0.632
_diffrn_reflns_point_group_measured_fraction_full  0.750
_reflns_number_total              168
_reflns_number_gt                 167
_reflns_threshold_expression      'I > 2\s(I)'
_reflns_Friedel_coverage          0.226
_reflns_Friedel_fraction_max      0.301
_reflns_Friedel_fraction_full     0.328
 
_reflns_special_details
;
 Reflections were merged by SHELXL according to the crystal
 class for the calculation of statistics and refinement.
 
 _reflns_Friedel_fraction is defined as the number of unique
 Friedel pairs measured divided by the number that would be
 possible theoretically, ignoring centric projections and
 systematic absences.
;
 
_computing_data_collection        'CrysAlisPro 1.171.42.49 (Rigaku OD, 2022)'
_computing_cell_refinement        'CrysAlisPro 1.171.42.49 (Rigaku OD, 2022)'
_computing_data_reduction         'CrysAlisPro 1.171.42.49 (Rigaku OD, 2022)'
_computing_structure_solution     'Sheldrick GM (2015) Acta Crystallogr A 71:3--8'
_computing_structure_refinement   'SHELXL-2018/3 (Sheldrick, 2018)'
_computing_molecular_graphics     ?
_computing_publication_material   ?
_refine_special_details           ?
_refine_ls_structure_factor_coef  Fsqd
_refine_ls_matrix_type            full
_refine_ls_weighting_scheme       calc
_refine_ls_weighting_details
'w=1/[\s^2^(Fo^2^)+(0.0485P)^2^] where P=(Fo^2^+2Fc^2^)/3'
_atom_sites_solution_primary      ?
_atom_sites_solution_secondary    ?
_atom_sites_solution_hydrogens    .
_refine_ls_hydrogen_treatment     undef
_refine_ls_extinction_method      'SHELXL-2018/3 (Sheldrick 2018)'
_refine_ls_extinction_coef        2.4(2)
_refine_ls_extinction_expression
 'Fc^*^=kFc[1+0.001xFc^2^\l^3^/sin(2\q)]^-1/4^'
_refine_ls_abs_structure_details
;
 Flack x determined using 31 quotients [(I+)-(I-)]/[(I+)+(I-)]
 (Parsons, Flack and Wagner, Acta Cryst. B69 (2013) 249-259).
;
_refine_ls_abs_structure_Flack    -0.23(8)
_chemical_absolute_configuration  ?
_refine_ls_number_reflns          168
_refine_ls_number_parameters      17
_refine_ls_number_restraints      0
_refine_ls_R_factor_all           0.0304
_refine_ls_R_factor_gt            0.0302
_refine_ls_wR_factor_ref          0.0734
_refine_ls_wR_factor_gt           0.0732
_refine_ls_goodness_of_fit_ref    1.266
_refine_ls_restrained_S_all       1.266
_refine_ls_shift/su_max           0.000
_refine_ls_shift/su_mean          0.000
 
loop_
 _atom_site_label
 _atom_site_type_symbol
 _atom_site_fract_x
 _atom_site_fract_y
 _atom_site_fract_z
 _atom_site_U_iso_or_equiv
 _atom_site_adp_type
 _atom_site_occupancy
 _atom_site_site_symmetry_order  
 _atom_site_calc_flag
 _atom_site_refinement_flags_posn
 _atom_site_refinement_flags_adp
 _atom_site_refinement_flags_occupancy
 _atom_site_disorder_assembly
 _atom_site_disorder_group
Cl Cl 0.83176(8) 0.66824(8) 0.33176(8) 0.0163(6) Uani 1 3 d S T P . .
Na Na 0.31896(19) 0.68104(19) 0.18104(19) 0.0233(6) Uani 1 3 d S T P . .
O O 0.6579(3) 0.5538(3) 0.2453(3) 0.0273(8) Uani 1 1 d . . . . .
 
loop_
 _atom_site_aniso_label
 _atom_site_aniso_U_11
 _atom_site_aniso_U_22
 _atom_site_aniso_U_33
 _atom_site_aniso_U_23
 _atom_site_aniso_U_13
 _atom_site_aniso_U_12
Cl 0.0163(6) 0.0163(6) 0.0163(6) 0.0011(2) -0.0011(2) 0.0011(2)
Na 0.0233(6) 0.0233(6) 0.0233(6) -0.0021(5) 0.0021(5) 0.0021(5)
O 0.0217(11) 0.0262(12) 0.0341(14) -0.0042(9) -0.0055(10) -0.0042(9)
 
_geom_special_details
;
 All esds (except the esd in the dihedral angle between two l.s. planes)
 are estimated using the full covariance matrix.  The cell esds are taken
 into account individually in the estimation of esds in distances, angles
 and torsion angles; correlations between esds in cell parameters are only
 used when they are defined by crystal symmetry.  An approximate (isotropic)
 treatment of cell esds is used for estimating esds involving l.s. planes.
;
 
loop_
 _geom_bond_atom_site_label_1
 _geom_bond_atom_site_label_2
 _geom_bond_distance
 _geom_bond_site_symmetry_2
 _geom_bond_publ_flag
Cl O 1.479(2) . ?
Cl O 1.479(2) 6_566 ?
Cl O 1.479(2) 12_664 ?
Cl Na 3.3466(16) 3_645 ?
Cl Na 3.3466(16) 4_566 ?
Cl Na 3.3466(16) 1_655 ?
Na O 2.412(2) 7_564 ?
Na O 2.412(2) 10_655 ?
Na O 2.412(2) . ?
Na O 2.497(2) 3_655 ?
Na O 2.497(2) 12_564 ?
Na O 2.497(2) 5 ?
Na Na 4.1496(9) 3_655 ?
Na Na 4.1496(9) 2_564 ?
Na Na 4.1496(9) 4_465 ?
 
loop_
 _geom_angle_atom_site_label_1
 _geom_angle_atom_site_label_2
 _geom_angle_atom_site_label_3
 _geom_angle
 _geom_angle_site_symmetry_1
 _geom_angle_site_symmetry_3
 _geom_angle_publ_flag
O Cl O 106.89(10) . 6_566 ?
O Cl O 106.89(10) . 12_664 ?
O Cl O 106.89(10) 6_566 12_664 ?
O Cl Na 43.75(9) . 3_645 ?
O Cl Na 129.51(10) 6_566 3_645 ?
O Cl Na 119.80(9) 12_664 3_645 ?
O Cl Na 119.80(9) . 4_566 ?
O Cl Na 43.75(9) 6_566 4_566 ?
O Cl Na 129.51(10) 12_664 4_566 ?
Na Cl Na 107.380(17) 3_645 4_566 ?
O Cl Na 129.51(10) . 1_655 ?
O Cl Na 119.80(9) 6_566 1_655 ?
O Cl Na 43.75(9) 12_664 1_655 ?
Na Cl Na 107.380(17) 3_645 1_655 ?
Na Cl Na 107.380(17) 4_566 1_655 ?
O Na O 84.41(8) 7_564 10_655 ?
O Na O 84.41(8) 7_564 . ?
O Na O 84.41(8) 10_655 . ?
O Na O 168.59(6) 7_564 3_655 ?
O Na O 89.21(10) 10_655 3_655 ?
O Na O 104.41(6) . 3_655 ?
O Na O 89.21(10) 7_564 12_564 ?
O Na O 104.42(6) 10_655 12_564 ?
O Na O 168.59(6) . 12_564 ?
O Na O 83.22(11) 3_655 12_564 ?
O Na O 104.42(6) 7_564 5 ?
O Na O 168.59(6) 10_655 5 ?
O Na O 89.21(10) . 5 ?
O Na O 83.22(11) 3_655 5 ?
O Na O 83.22(11) 12_564 5 ?
O Na Cl 127.39(5) 7_564 4_466 ?
O Na Cl 145.09(5) 10_655 4_466 ?
O Na Cl 84.96(5) . 4_466 ?
O Na Cl 61.60(6) 3_655 4_466 ?
O Na Cl 91.46(9) 12_564 4_466 ?
O Na Cl 24.17(5) 5 4_466 ?
O Na Cl 84.96(5) 7_564 1_455 ?
O Na Cl 127.39(5) 10_655 1_455 ?
O Na Cl 145.09(5) . 1_455 ?
O Na Cl 91.46(9) 3_655 1_455 ?
O Na Cl 24.17(5) 12_564 1_455 ?
O Na Cl 61.60(6) 5 1_455 ?
Cl Na Cl 75.48(4) 4_466 1_455 ?
O Na Cl 145.09(5) 7_564 3_655 ?
O Na Cl 84.96(5) 10_655 3_655 ?
O Na Cl 127.39(5) . 3_655 ?
O Na Cl 24.17(5) 3_655 3_655 ?
O Na Cl 61.60(6) 12_564 3_655 ?
O Na Cl 91.46(9) 5 3_655 ?
Cl Na Cl 75.48(4) 4_466 3_655 ?
Cl Na Cl 75.48(4) 1_455 3_655 ?
O Na Na 154.71(9) 7_564 3_655 ?
O Na Na 82.23(5) 10_655 3_655 ?
O Na Na 73.01(5) . 3_655 ?
O Na Na 31.67(5) 3_655 3_655 ?
O Na Na 114.89(8) 12_564 3_655 ?
O Na Na 86.87(8) 5 3_655 ?
Cl Na Na 62.86(4) 4_466 3_655 ?
Cl Na Na 120.14(7) 1_455 3_655 ?
Cl Na Na 54.527(19) 3_655 3_655 ?
O Na Na 32.93(6) 7_564 2_564 ?
O Na Na 56.42(5) 10_655 2_564 ?
O Na Na 98.11(9) . 2_564 ?
O Na Na 136.61(5) 3_655 2_564 ?
O Na Na 81.32(5) 12_564 2_564 ?
O Na Na 134.18(5) 5 2_564 ?
Cl Na Na 158.355(16) 4_466 2_564 ?
Cl Na Na 90.627(9) 1_455 2_564 ?
Cl Na Na 117.54(3) 3_655 2_564 ?
Na Na Na 138.56(5) 3_655 2_564 ?
O Na Na 82.23(5) 7_564 4_465 ?
O Na Na 73.01(5) 10_655 4_465 ?
O Na Na 154.71(9) . 4_465 ?
O Na Na 86.87(8) 3_655 4_465 ?
O Na Na 31.67(5) 12_564 4_465 ?
O Na Na 114.89(8) 5 4_465 ?
Cl Na Na 120.14(7) 4_466 4_465 ?
Cl Na Na 54.527(19) 1_455 4_465 ?
Cl Na Na 62.86(4) 3_655 4_465 ?
Na Na Na 113.89(4) 3_655 4_465 ?
Na Na Na 60.0 2_564 4_465 ?
Cl O Na 127.05(13) . . ?
Cl O Na 112.08(13) . 3_645 ?
Na O Na 115.39(9) . 3_645 ?
 
loop_
 _geom_torsion_atom_site_label_1
 _geom_torsion_atom_site_label_2
 _geom_torsion_atom_site_label_3
 _geom_torsion_atom_site_label_4
 _geom_torsion
 _geom_torsion_site_symmetry_1
 _geom_torsion_site_symmetry_2
 _geom_torsion_site_symmetry_3
 _geom_torsion_site_symmetry_4
 _geom_torsion_publ_flag
O Cl O Na 22.26(18) 6_566 . . . ?
O Cl O Na -91.91(8) 12_664 . . . ?
Na Cl O Na 152.4(2) 3_645 . . . ?
Na Cl O Na 68.14(15) 4_566 . . . ?
Na Cl O Na -135.17(10) 1_655 . . . ?
O Cl O Na -130.11(19) 6_566 . . 3_645 ?
O Cl O Na 115.72(15) 12_664 . . 3_645 ?
Na Cl O Na -84.23(14) 4_566 . . 3_645 ?
Na Cl O Na 72.45(13) 1_655 . . 3_645 ?
 
_refine_diff_density_max    0.357
_refine_diff_density_min   -0.551
_refine_diff_density_rms    0.179

_shelx_res_file
;
TITL shelxt_a.res in P2(1)3
    shelx.res
    created by SHELXL-2018/3 at 13:07:19 on 23-Jun-2022
REM Old TITL ANDRIJANA_31_28_1_auto in P2(1)3
REM SHELXT solution in P2(1)3: R1 0.144, Rweak 0.141, Alpha 0.020
REM <I/s> 5.067 for 4 systematic absences, Orientation as input
REM Flack x = -0.174 ( 0.076 ) from 28 Parsons' quotients
REM Formula found by SHELXT: O3 Na Cl
CELL 0.71073 6.5601 6.5601 6.5601 90 90 90
ZERR 4 0.0003 0.0003 0.0003 0 0 0
LATT -1
SYMM 0.5-X,-Y,0.5+Z
SYMM -X,0.5+Y,0.5-Z
SYMM 0.5+X,0.5-Y,-Z
SYMM +Z,+X,+Y
SYMM 0.5+Z,0.5-X,-Y
SYMM 0.5-Z,-X,0.5+Y
SYMM -Z,0.5+X,0.5-Y
SYMM +Y,+Z,+X
SYMM -Y,0.5+Z,0.5-X
SYMM 0.5+Y,0.5-Z,-X
SYMM 0.5-Y,-Z,0.5+X
SFAC Cl Na O
UNIT 4 4 12

L.S. 10
PLAN  5
CONF
LIST 4
fmap 2
acta
MORE -1
REM <olex2.extras>
REM <HklSrc "%.\\ANDRIJANA_31_28_1_auto.hkl">
REM </olex2.extras>

WGHT    0.048500
EXTI    2.358697
FVAR      30.53691
CL    1    0.831760    0.668240    0.331760    10.33333    0.01632    0.01632 =
         0.01632    0.00110   -0.00110    0.00110
NA    2    0.318962    0.681038    0.181038    10.33333    0.02330    0.02330 =
         0.02330   -0.00214    0.00214    0.00214
O     3    0.657862    0.553798    0.245299    11.00000    0.02168    0.02620 =
         0.03409   -0.00424   -0.00545   -0.00422
HKLF 4


REM  shelxt_a.res in P2(1)3
REM wR2 = 0.0734, GooF = S = 1.266, Restrained GooF = 1.266 for all data
REM R1 = 0.0302 for 167 Fo > 4sig(Fo) and 0.0304 for all 168 data
REM 17 parameters refined using 0 restraints

END

WGHT      0.0485      0.0000

REM Highest difference peak  0.357,  deepest hole -0.551,  1-sigma level  0.179
Q1    1   0.5308  0.5308  0.5308  10.33333  0.05    0.36
Q2    1   0.4909  0.4901  0.1524  11.00000  0.05    0.35
Q3    1   0.9688  0.5550  0.4932  11.00000  0.05    0.35
Q4    1   0.6557  0.5284  0.0529  11.00000  0.05    0.33
Q5    1   0.8608  0.4520  0.1170  11.00000  0.05    0.32
;
_shelx_res_checksum   94404

_shelx_hkl_file
;
   0   1   0 2818.43 225.528   1
   1   1  -1 441088. 3485.00   1
  -1   0   1 163030. 1442.85   1
  -1  -1   1 441202. 3433.74   1
   0   2   0 624974. 4712.08   1
   1  -2   0 2712.85 259.939   1
  -2   0   1 3478.17 287.630   1
  -1   2   0 3306.27 273.315   1
   1  -2   1 421546. 3590.17   1
   1   2  -1 421465. 4567.46   1
   0  -2   1 852179. 5378.76   1
   0   2  -1 841535. 5414.56   1
  -1  -1   2 437563. 3639.69   1
   2   2  -2 166208. 3081.02   1
   2   2  -1 438884. 5150.88   1
   2   1  -2 434950. 4156.13   1
   1  -2   2 450213. 4307.82   1
  -2   0   2 75828.2 1462.07   1
   0  -2   2 78836.5 1796.50   1
  -2  -1   2 447825. 4135.19   1
   0   3   0 1703.77 326.877   1
   1   3   0 186736. 3409.28   1
  -1   3   0 188844. 2750.58   1
   3   0  -1 188296. 2447.71   1
   3   0  -2 438109. 3771.34   1
  -3   0   2 441756. 4048.69   1
   2   3   0 437867. 5738.79   1
   2   3  -1 978295. 8878.23   1
   3   1  -2 992882. 6865.15   1
  -3   1   2 987314. 4723.95   1
   2  -3   1 981516. 6418.72   1
  -2   3   1 984364. 4665.66   1
   1  -3   1 274955. 3500.92   1
   1   3  -1 276518. 4389.84   1
   0   3  -1 160944. 3002.56   1
   0  -3   1 161237. 2871.34   1
  -1  -1   3 280092. 3544.66   1
   3  -1  -1 284314. 1734.37   1
  -1   3  -1 277016. 3509.94   1
  -3  -1   2 988385. 7145.15   1
   3   2  -2 218990. 3936.98   1
   2   3  -2 216591. 4204.47   1
   1   3  -2 117749. 2821.18   1
   3   2  -1 119425. 2888.28   1
  -2   0   3 17739.2 844.547   1
   3  -2   0 19421.4 468.585   1
   0   3  -2 19344.1 1091.64   1
   3   3  -3 999999. 9919.59   1
   3   3  -2 100164. 2985.57   1
  -3   2   3 93981.0 1580.99   1
   2   3  -3 99540.4 2885.15   1
   3   2  -3 93931.5 2588.55   1
   3   3  -1 436231. 6262.76   1
  -3   1   3 442997. 3942.04   1
   3  -3   1 446157. 4047.45   1
  -3   0   3 183655. 2952.71   1
   3   3   0 181076. 3955.20   1
   0   4   0 157440. 3314.62   1
   4   0  -1 116534. 2285.34   1
  -1   4   0 108788. 2487.55   1
   1   4   0 110267. 2978.56   1
   2   4   0 397680. 6084.43   1
  -2   4   0 411213. 4230.87   1
   4   0  -2 404292. 3942.18   1
  -4   0   3 269549. 3836.51   1
   3   4   0 270118. 5262.03   1
  -4   1   3 187260. 2669.26   1
   3  -4   1 188389. 3028.00   1
   3   4  -1 194678. 4642.97   1
   4   1  -2 270922. 4000.05   1
   2  -4   1 277211. 3847.62   1
  -2   4   1 278318. 3241.28   1
   2   4  -1 285739. 5183.53   1
   4   1  -1 117453. 2734.20   1
  -1   4   1 119074. 2493.75   1
   0   4  -1 445986. 5708.32   1
   4  -1  -1 122088. 1507.30   1
  -1   4  -1 122030. 2751.33   1
   4   2  -3 86256.4 2696.80   1
   3   4  -2 86539.4 3088.31   1
  -3   4   2 86923.1 1078.21   1
   2   4  -2 80045.1 2845.19   1
   4   2  -2 74992.0 2446.31   1
  -2   4   2 76009.0 1778.94   1
   1   4  -2 319230. 5229.54   1
   4   2  -1 323749. 5124.05   1
   0   4  -2 5793.36 665.176   1
   3   4  -3 36101.7 2069.12   1
   4   3  -3 33290.3 1837.39   1
   2   4  -3 181939. 4444.31   1
   4   3  -2 178654. 4321.81   1
  -3   1   4 877371. 6430.71   1
   4  -3   1 871552. 5511.81   1
   4   3  -1 866847. 9322.86   1
   4   3   0 3214.95 524.196   1
   4   4  -4 17909.0 1584.42   1
   4   4  -3 33777.0 2084.70   1
   4   4  -2 65466.8 2846.07   1
   4   4  -1 51053.9 2470.09   1
   4   4   0 871.958 346.587   1
   0   5   0-106.878 218.361   1
   5   0  -1 12331.8 833.407   1
  -1   5   0 11634.6 893.797   1
   1   5   0 11932.1 1075.25   1
  -2   5   0 499083. 5396.38   1
   2   5   0 497302. 7379.46   1
   5   0  -2 495257. 4739.00   1
   3   5   0 8380.62 1037.82   1
   4   5   0 663226. 9637.43   1
   4   5  -1 266735. 6041.80   1
   5   1  -3 137609. 3139.88   1
   3   5  -1 137467. 4086.81   1
   5   1  -2 345913. 4941.93   1
  -2   5   1 341911. 4202.37   1
   2   5  -1 343003. 6315.13   1
  -1   5   1 54668.2 1964.31   1
   5   1  -1 54413.3 2041.83   1
   1   5  -1 58143.5 2488.62   1
   0   5  -1 311801. 5299.46   1
   0   5   1 315211. 4997.87   1
  -1   5  -1 46277.5 1918.41   1
   5  -1  -1 46155.1 1121.02   1
   1   5   1 46637.6 2114.34   1
   2   5   1 341660. 6175.11   1
   4   5   1 276157. 6289.94   1
   4   5  -2 268722. 6232.48   1
   5   2  -3 245653. 4843.15   1
   3   5  -2 255783. 5832.41   1
   2   5  -2 264494. 5767.37   1
  -2   5   2 269900. 3820.78   1
   5   2  -2 267758. 5051.72   1
   1   5  -2 232814. 4915.72   1
   5   2  -1 232742. 4663.80   1
  -1   5   2 234852. 4117.54   1
   0   5  -2 5211.47 705.171   1
   4   5  -3 60763.3 3018.75   1
   3   5  -3 310901. 6636.59   1
   5   3  -3 299095. 5859.00   1
   2   5  -3 10569.6 1149.87   1
   5   3  -2 7494.24 914.528   1
   1   5  -3 234690. 5395.81   1
   5   3  -1 232702. 5129.25   1
   5   3   0 224203. 5034.12   1
   5   4  -4 44400.6 2617.31   1
   4   5  -4 40963.0 2649.32   1
   5   4  -3 242511. 5695.50   1
   5   4  -2 692.239 393.161   1
   5   4  -1 185163. 5025.60   1
   5   4   0 13638.7 1360.21   1
   5   5  -4 94258.9 4131.85   1
   5   5  -3 74158.7 3385.35   1
   5   5  -2 74227.5 3381.49   1
   5   5  -1 69199.1 3235.33   1
   5   5   0 35273.9 2338.44   1
   5   5   1 70964.8 3275.19   1
   0   6   0 661037. 8324.26   1
   1   6   0 31725.3 1904.40   1
  -1   6   0 31649.8 1660.35   1
   6   0  -1 33135.5 1414.38   1
   6   0  -2 525341. 5292.99   1
  -2   6   0 519475. 6201.14   1
   3   6   0 58423.9 2920.23   1
   4   6   0 25051.2 2042.93   1
   5   6   0 9802.67 1343.75   1
   5   6  -1 9660.82 1294.33   1
   4   6  -1 17896.3 1683.58   1
   3   6  -1 188790. 5356.93   1
   6   1  -3 181254. 3835.97   1
  -2   6   1 95370.9 2528.82   1
   6   1  -2 101350. 2872.44   1
   2   6  -1 101723. 3701.53   1
   6   1  -1 34761.9 1741.29   1
   1   6  -1 35669.6 2034.03   1
  -1   6   1 31888.1 1610.15   1
   0   6  -1 133486. 3701.26   1
   0   6   1 136272. 3677.89   1
   6  -1   0 135801. 2630.90   1
   6   1   0 129665. 3420.85   1
   1   6   1 41325.9 2122.67   1
  -1   6  -1 37049.7 1876.14   1
   2   6   1 91293.5 3432.05   1
   3   6   1 189610. 5229.12   1
   4   6   1 19351.1 1751.79   1
   5   6   1 9472.36 1323.12   1
   5   6  -2 85454.5 3915.59   1
   4   6  -2 57018.3 3127.04   1
   6   2  -3 42969.4 2137.11   1
   3   6  -2 47768.3 2741.33   1
   2   6  -2 35369.8 2224.36   1
   6   2  -2 36585.3 1950.80   1
   1   6  -2 558781. 8348.36   1
   6   2  -1 578495. 7804.04   1
  -1   6   2 560339. 6978.48   1
   0   6   2 67330.3 2611.05   1
   6   2   0 65946.3 2644.37   1
   0   6  -2 68003.1 2789.49   1
   1   6   2 571659. 8260.45   1
   5   6   2 77607.4 3536.91   1
   4   6  -3 47655.6 2874.76   1
   3   6  -3 1293.60 351.688   1
   6   3  -3 1341.84 451.162   1
   6   3  -2 161884. 4528.92   1
   2   6  -3 173504. 5216.01   1
   6   3  -1 28108.7 1888.50   1
   1   6  -3 27072.9 1983.20   1
   6   3   0 10282.0 1111.69   1
   4   6  -4 40772.2 2833.79   1
   6   4  -4 38478.7 2517.13   1
   6   4  -3 16798.9 1543.45   1
   6   4  -2 40289.4 2433.97   1
   6   4  -1 264138. 6190.26   1
   6   4   0 48522.3 2667.53   1
   6   5  -3 103718. 4135.96   1
   6   5  -2 13945.7 1500.95   1
   6   5  -1 7226.05 1093.15   1
   6   5   0 3570.91 800.638   1
   6   5   1 5402.21 937.759   1
   0   7   0 413.065 161.388   1
  -1   7   0 3766.34 590.850   1
   1   7   0 4490.49 773.605   1
   2   7   0 198615. 5294.37   1
   3   7   0 8111.83 1157.01   1
   4   7   0 319170. 7674.98   1
   4   7  -1 35878.8 2609.46   1
   3   7  -1 10757.9 1386.35   1
   2   7  -1 77126.0 3420.26   1
   1   7  -1 65309.5 2997.74   1
  -1   7   1 71120.6 2734.72   1
   7   1  -1 68427.5 2482.80   1
   7   1   0 80287.2 2830.39   1
   0   7  -1 83782.5 3117.98   1
   0   7   1 85272.0 3080.28   1
   1   7   1 65978.6 2966.61   1
  -1   7  -1 68581.3 2748.03   1
   2   7   1 76042.9 3387.34   1
   3   7   1 8090.50 1160.26   1
   4   7   1 37852.8 2632.99   1
   3   7  -2 234435. 6360.91   1
   2   7  -2 66797.7 3198.66   1
   7   2  -2 62568.0 2688.64   1
   1   7  -2 156450. 4732.64   1
  -1   7   2 161476. 4109.59   1
   7   2  -1 151739. 4107.28   1
   0   7   2 22144.6 1631.97   1
   0   7  -2 21149.6 1671.34   1
   7   2   0 21720.2 1581.55   1
   1   7   2 159921. 4631.51   1
   2   7   2 63674.8 3138.71   1
   3   7   2 237585. 6427.96   1
   3   7  -3 48390.5 3080.94   1
   7   3  -3 41289.9 2380.14   1
   2   7  -3 9077.17 1218.34   1
   7   3  -2 10682.7 1164.77   1
   7   3  -1 4091.81 690.981   1
   0   7   3 90451.8 3335.58   1
   7   3   0 97442.9 3680.92   1
   1   7   3 7458.45 1084.88   1
   7   4  -3 206628. 5653.42   1
   7   4  -2 83550.8 3605.51   1
   7   4  -1 125974. 4367.95   1
   7   4   0 88117.1 3776.94   1
   7   4   1 124786. 4388.04   1
   0   8   0 234625. 5696.43   1
   1   8   0 30589.1 2121.07   1
   2   8   0 124618. 4576.99   1
   2   8  -1 41025.2 2647.28   1
   1   8  -1 12161.3 1325.71   1
   0   8  -1 176651. 4978.00   1
   0   8   1 186703. 5108.05   1
   1   8   1 8448.16 1108.15   1
  -1   8  -1 10016.1 1127.43   1
   2   8   1 40604.3 2621.49   1
   1   8  -2 117928. 4441.80   1
   0   8   2 89960.2 3485.81   1
   0   8  -2 89446.6 3741.63   1
   1   8   2 113679. 4235.10   1
   8   2   1 116804. 4208.35   1
   2   8   2 90739.3 4032.32   1
   8   3  -1 148692. 4657.09   1
   8   3   0 27753.5 2066.59   1
   8   3   1 155248. 4978.79   1
   1   8   3 153924. 4914.40   1
   1   8   4 89093.2 3762.25   1
   0   9  -1 942.700 379.819   1
   0   0   0    0.00    0.00   0

TITL ANDRIJANA_31_28_1_auto in P2(1)3
REM P2(1)3 (#198 in standard setting)
CELL 0.71073   6.560091   6.560091   6.560091  90.0000  90.0000  90.0000
ZERR    3.00   0.000260   0.000260   0.000260   0.0000   0.0000   0.0000
LATT -1
SYMM -x+1/2,-y, z+1/2
SYMM -x, y+1/2,-z+1/2
SYMM  x+1/2,-y+1/2,-z
SYMM  z, x, y
SYMM  z+1/2,-x+1/2,-y
SYMM -z+1/2,-x, y+1/2
SYMM -z, x+1/2,-y+1/2
SYMM  y, z, x
SYMM -y, z+1/2,-x+1/2
SYMM  y+1/2,-z+1/2,-x
SYMM -y+1/2,-z, x+1/2
SFAC O Na Cl
UNIT 9.00 3.00 3.00
TREF
HKLF 4
END
;
_shelx_hkl_checksum   36242
